# Supplementary material for: Antiviral Susceptibility of Highly Pathogenic Avian Influenza A(H5N1) Viruses Isolated from Poultry, Vietnam, 2009–2011
Source: Emerg Infect Dis. 2013 Dec;19(12):1963–71. doi: 10.3201/eid1912.130705 (PMC3840871; doi:10.3201/eid1912.130705)
Supplement: Technical Appendix 1 — Drug susceptibility and accession data for highly pathogenic avian influenza A(H5N1) viruses. [file 13-0705-Techapp-s1.xlsx]

## Sheet: Sheet1
Technical Appendix 1. Drug susceptibility and accession data for highly pathogenic avian influenza A(H5N1) viruses.
No	CDC ID	Strain designation	Clade	Species	Location	Year	Date Coll't	HA (GISAID acc. no.)	NA (GISAID acc. no.)	M (GISAID acc. no.)	Passage History (received sample)	Pasage Level (Date Harvested)	NA molecular marker
1	2009713343	A/chicken/Vietnam/NCVD-279/2009	2.3.4.3	chicken	VINH PHUC	2009	2009-01-28	EPI284466	EPI350059	EPI350055	EX	EX/E1(6/18/09)
2	2009713345	A/chicken/Vietnam/NCVD-281/2009	2.3.4.2	chicken	NINH BINH	2009	2009-02-01	EPI284454	EPI350010	EPI350006	EX	EX/E1(6/18/09)
3	2009713346	A/chicken/Vietnam/NCVD-282/2009	2.3.4.2	chicken	NINH BINH	2009	2009-02-01	EPI284455	EPI350017	EPI350013	EX	EX/E1(6/18/09)
4	2009713347	A/chicken/Vietnam/NCVD-283/2009	2.3.4.2	chicken	QUANG NINH	2009	2009-02-01	EPI284456	EPI350024	EPI350020	EX	EX/E1(7/2/09)
5	2009713348	A/duck/Vietnam/NCVD-287/2009	2.3.4.1	duck	THAI BINH	2009	2009-06-01	EPI284547	EPI350764	EPI350760	EX	EX/E1(7/2/09)
6	2009713351	A/chicken/Vietnam/NCVD-290/2009	2.3.4.1	chicken	DIEN BIEN	2009	2009-02-23	EPI284459	EPI350045	EPI350041	EX	EX/E1(7/2/09)
7	2009713353	A/chicken/Vietnam/NCVD-292/2009	2.3.4.1	chicken	DIEN BIEN	2009	2009-02-23	EPI284461	EPI350108	EPI350104	EX	EX/E1(7/2/09)
8	2009713354	A/duck/Vietnam/NCVD-293/2009	2.3.4.2	duck	DIEN BIEN	2009	2009-03-06	EPI284550	EPI350834	EPI350830	EX	EX/E1(7/2/09)
9	2009713356	A/chicken/Vietnam/NCVD-295/2009	2.3.4.2	chicken	QUANG NINH	2009	2009-03-30	EPI284471	EPI350115	EPI350111	EX	EX/E1(6/18/09)	**I223T
10	2009713357	A/chicken/Vietnam/NCVD-296/2009	2.3.4.1	chicken	QUANG NINH	2009	2009-03-30	EPI284472	EPI350122	EPI350118	EX	EX/E1(7/30/09)	**I223T
11	2009720376*	A/duck/Vietnam/NCVD-343/2009	2.3.4.1	duck	THANH HOA	2009	2009-07-10	EPI284546	EPI350827	EPI350823	Swab	E1(9/23/09)
12	2010729122	A/chicken/Vietnam/NCVD-394/2010	2.3.4.2	chicken	NINH BINH	2010	2010-02-27	EPI284462	EPI350164	EPI350160	EX	EX/E1(6/15/10)
13	2010729123	A/chicken/Vietnam/NCVD-395/2010	2.3.4.2	chicken	NINH BINH	2010	2010-02-27	EPI284463	EPI350172	EPI350167	EX	EX/E1(6/15/10)
14	2010729124	A/chicken/Vietnam/NCVD-396/2010	2.3.4.2	chicken	NINH BINH	2010	2010-02-27	EPI284464	EPI350179	EPI350175	EX	EX/E1(6/15/10)
15	2010729125	A/chicken/Vietnam/NCVD-397/2010	2.3.4.2	chicken	NINH BINH	2010	2010-02-27	EPI284465	EPI350186	EPI350182	EX	EX/E1(6/15/10)
16	2010729128	A/chicken/Vietnam/NCVD-400/2010	2.3.4.1	chicken	BAC NINH	2010	2010-03-12	EPI284467	EPI350429	EPI350425	EX	EX/E1(6/15/10)
17	2010729129	A/muscovy/duck/Vietnam/NCVD-401/2010	2.3.4.2	muscovy duck	HA NOI	2010	2010-04-05	EPI284583	EPI351549	EPI351545	EX	EX/E1(6/15/10)
18	2010729130	A/muscovy/duck/Vietnam/NCVD-402/2010	2.3.4.2	muscovy duck	HA NOI	2010	2010-04-05	EPI284500	EPI351500	EPI351496	EX	EX/E1(6/15/10)
19	2010729132	A/chicken/Vietnam/NCVD-404/2010	2.3.4.1	chicken	BAC KAN	2010	2010-04-05	EPI284442	EPI350384	EPI350380	EX	EX/E1(6/15/10)
20	2010729133	A/chicken/Vietnam/NCVD-405/2010	2.3.4.1	chicken	BAC KAN	2010	2010-04-05	EPI284443	EPI350391	EPI350387	EX	EX/E1(6/15/10)
21	2010729137	A/chicken/Vietnam/NCVD-409/2010	2.3.4.1	chicken	BAC KAN	2010	2010-04-05	EPI284446	EPI350414	EPI350409	EX	EX/E1(6/15/10)
22	2010729138	A/chicken/Vietnam/NCVD-410/2010	2.3.4.1	chicken	BAC KAN	2010	2010-04-05	EPI284447	EPI350422	EPI350417	EX	EX/E1(6/15/10)
23	2010729140	A/chicken/Vietnam/NCVD-412/2010	2.3.4.1	chicken	BAC KAN	2010	2010-04-05	EPI284448	EPI350477	EPI350473	EX	EX/E1(6/16/10)
24	2010729144	A/poultry/Vietnam/NCVD-416/2010	2.3.4.1	poultry	LONG AN	2010	2010	EPI284589	EPI351580	EPI351576	EX	EX/E1(6/16/10)
25	2010729148	A/muscovy duck/Vietnam/NCVD-420/2010	2.3.4.2	muscovy duck	THAI BINH	2010	2010-02-10	EPI284545	EPI351566	EPI351562	EX	EX/E1(6/16/10)
26	2011703538	A/duck/Vietnam/NCVD-461/2010	2.3.2.1	duck	NAM DINH	2010	2010-11-22	EPI347299	EPI348894	EPI348890	Tissue homogenate	E1(1/7/11)
27	2010729150	A/duck/Vietnam/NCVD-422/2010	2.3.4.1	duck	QUANG TRI	2010	2010-03-16	EPI284549	EPI351375	EPI351371	EX	EX/E1(6/16/10)
28	2011703537	A/duck/Vietnam/NCVD-460/2010	2.3.2.1	duck	NAM DINH	2010	2010-11-22	EPI347298	EPI348887	EPI348883	Tissue homogenate	E1(1/7/11)
29	2011703535	A/duck/Vietnam/NCVD-458/2010	2.3.2.1	duck	NAM DINH	2010	2010-11-16	EPI330999	EPI348789	EPI348785	Tissue homogenate	E1(1/7/11)
30	2011703534	A/duck/Vietnam/NCVD-457/2010	2.3.2.1	duck	NAM DINH	2010	2010-11-16	EPI347296	EPI348873	EPI348869	Tissue homogenate	E1(1/7/11)
31	2011703533	A/duck/Vietnam/NCVD-456/2010	2.3.2.1	duck	NAM DINH	2010	2010-11-16	EPI347295	EPI348866	EPI348862	Tissue homogenate	E1(1/7/11)
32	2011703526	A/duck/Vietnam/NCVD-449/2010	2.3.2.1	duck	NINH BINH	2010	2010-10-04	EPI347294	EPI348859	EPI348855	EX	EX/E1(1/7/11)
33	2011703509	A/duck/Vietnam/NCVD-432/2010	2.3.2.1	duck	KHANH HOA	2010	2010-07-14	EPI347293	EPI348845	EPI348841	EX	EX/E1(1/4/11)
34	2011703508	A/duck/Vietnam/NCVD-431/2010	2.3.2.1	duck	DAKLAK	2010	2010-05-12	EPI330996	EPI348922	EPI348918	EX	EX/E1(1/4/11)
35	2010729151	A/duck/Vietnam/NCVD-423/2010	2.3.2.1	duck	HA TINH	2010	2010-03-16	EPI284548	EPI351368	EPI351364	EX	EX/E1(6/16/10)
36	2011703536	A/chicken/Vietnam/NCVD-459/2010	2.3.2.1	chicken	NAM DINH	2010	2010-11-22	EPI347297	EPI348880	EPI348876	Tissue homogenate	E1(1/7/11)
37	2010729149	A/chicken/Vietnam/NCVD-421/2010	2.3.2.1	chicken	NGHE AN	2010	2010-03-16	EPI284470	EPI350491	EPI350487	EX	EX/E1(6/16/10)
38	2011703539	A/duck/Vietnam/NCVD-462/2010	2.3.4.1	duck	HA NOI	2010	2010-10-15	EPI347300	EPI348901	EPI348897	EX	EX/E1(1/7/11)
39	2011703549	A/duck/Vietnam/NCVD-472/2010	2.3.4.2	duck	THANH HOA	2010	2010-03-29	EPI347302	EPI348915	EPI348911	EX	EX/E1(1/20/11)
40	2010729003	A/duck/Vietnam/NCVD-360/2009	1.1	duck	CÀ MAU	2009	2009	EPI284519	EPI350778	EPI350774	EX	EX/E1(3/18/10)
41	2010729004	A/duck/Vietnam/NCVD-361/2009	1.1	duck	CÀ MAU	2009	2009	EPI284520	EPI350785	EPI350781	EX	EX/E1(3/18/10)
42	2010729005	A/duck/Vietnam/NCVD-362/2009	1.1	duck	HAU GIANG	2009	2009	EPI284527	EPI350799	EPI350795	EX	EX/E1(3/18/10)
43	2010729006	A/duck/Vietnam/NCVD-363/2009	1.1	duck	HAU GIANG	2009	2009	EPI284528	EPI350806	EPI350802	EX	EX/E1(3/18/10)
44	2010729007	A/duck/Vietnam/NCVD-364/2009	1.1	duck	HAU GIANG	2009	2009	EPI284529	EPI350813	EPI350809	EX	EX/E1(3/18/10)
45	2010729008	A/duck/Vietnam/NCVD-365/2009	1.1	duck	HAU GIANG	2009	2009	EPI284530	EPI350820	EPI350816	EX	EX/E1(3/18/10)
46	2010729009	A/duck/Vietnam/NCVD-366/2009	1.1	duck	CÀ MAU	2009	2009	EPI284521	EPI350792	EPI350788	EX	EX/E1(3/18/10)
47	2010729010	A/duck/Vietnam/NCVD-367/2009	1.1	duck	CÀ MAU	2009	2009	EPI284522	EPI350855	EPI350851	EX	EX/E1(3/18/10)
48	2010729011	A/duck/Vietnam/NCVD-368/2009	1.1	duck	CÀ MAU	2009	2009	EPI284523	EPI350862	EPI350858	EX	EX/E1(3/18/10)
49	2011703502	A/chicken/Vietnam/NCVD-425/2009	1.1	chicken	KHANH HOA	2010	2009-02-20	EPI347287	EPI348803	EPI348799	EX	EX/E1(1/4/11)
50	2011703503	A/muscovy/duck/Vietnam/NCVD-426/2009	1.1	muscovy duck	DAKLAK	2010	2009-11-10	EPI347288	EPI348810	EPI348806	EX	EX/E1(1/4/11)
51	2011703505	A/chicken/Vietnam/NCVD-428/2010	1.1	chicken	KHANH HOA	2010	2010-02-25	EPI347290	EPI348824	EPI348820	EX	EX/E1(1/4/11)
52	2011703506	A/chicken/Vietnam/NCVD-429/2010	1.1	chicken	KHANH HOA	2010	2010-02-25	EPI347291	EPI348831	EPI348827	EX	EX/E1(1/4/11)
53	2011703507	A/duck/Vietnam/NCVD-430/2010	1.1	duck	KHANH HOA	2010	2010-03-04	EPI347292	EPI348838	EPI348834	EX	EX/E1(1/4/11)
54	2011766356	A/duck/Vietnam/NCVD-645/2010	2.3.2.1	duck	NAM DINH	2010	2010-11-01	EPI424370	EPI424369	EPI424365	Tissue homogenate	E2(3/23/11)
55	2011766359	A/duck/Vietnam/NCVD-664/2010	2.3.2.1	duck	NINH BINH	2010	2010-12-01	EPI425296	EPI425295	EPI425291	Tissue homogenate	E2(3/23/11)	***H275Y
56	2011766361	A/chicken/Vietnam/NCVD-668/2010	2.3.2.1	chicken	BAC NINH	2010	2010-12-01	EPI424386	EPI424385	EPI424381	Tissue homogenate	E1(3/16/11)
57	2011766362	A/duck/Vietnam/NCVD-669/2011	2.3.2.1	duck	BAC KAN	2011	2011-01-01	EPI425771	EPI425770	EPI425766	Tissue homogenate	E2(3/30/11)
58	2011766365	A/duck/Vietnam/NCVD-672/2011	2.3.2.1	duck	NAM DINH	2011	2011-01-01	EPI330995	EPI405135	EPI405131	Tissue homogenate	E1(3/16/11)
59	2011766366	A/duck/Vietnam/NCVD-673/2011	2.3.2.1	duck	NAM DINH	2011	2011-01-01	EPI425280	EPI425279	EPI425275	Tissue homogenate	E1(3/16/11)
60	2011766367	A/duck/Vietnam/NCVD-674/2011	2.3.2.1	duck	NAM DINH	2011	2011-01-01	EPI425288	EPI425287	EPI425283	Tissue homogenate	E1(3/16/11)
61	2011766368	A/chicken/Vietnam/NCVD-675/2011	2.3.2.1	chicken	HA NOI	2011	2011-01-01	EPI405128	EPI405127	EPI405123	Tissue homogenate	E1(3/16/11)
62	2011766370	A/duck/Vietnam/NCVD-680/2011	2.3.2.1	duck	NAM DINH	2011	2011-02-01	EPI424378	EPI424377	EPI424373	Tissue homogenate	E2(3/23/11)
63	2011766375	A/chicken/Vietnam/NCVD-685/2011	2.3.2.1	chicken	LANG SON	2011	2011-02-01	EPI424402	EPI424401	EPI424397	Tissue homogenate	E2(3/23/11)
64	2011766381	A/duck/Vietnam/NCVD-691/2011	2.3.2.1	duck	NAM DINH	2011	2011-02-01	EPI424832	EPI424831	EPI424827	Tissue homogenate	E2(3/30/11)
65	2011771885	A/chicken/Vietnam/NCVD-699/2011	2.3.2.1	chicken	VINH PHUC	2011	2011-02-01	EPI424410	EPI424409	EPI424405	Tissue homogenate	E2(3/23/11)
66	2011771886	A/chicken/Vietnam/NCVD-700/2011	2.3.2.1	chicken	VINH PHUC	2011	2011-02-01	EPI332698	EPI427344	EPI427345	Tissue homogenate	E2(3/23/11)
67	2011771888	A/chicken/Vietnam/NCVD-702/2011	2.3.2.1	chicken	HA NOI	2011	2011-02-01	EPI424418	EPI424417	EPI424413	Tissue homogenate	E2(3/23/11)
68	2011771889	A/chicken/Vietnam/NCVD-703/2011	2.3.2.1	chicken	HA NOI	2011	2011-02-01	EPI424434	EPI424433	EPI424429	Tissue homogenate	E2(3/23/11)
69	2011771891	A/chicken/Vietnam/NCVD-705/2011	2.3.2.1	chicken	HA NOI	2011	2011-02-01	EPI424968	EPI424967	EPI424963	Tissue homogenate	E2(3/23/11)
70	2011814663	A/duck/Vietnam/NCVD-885/2010	2.3.2.1	duck	NGHE AN	2011	2010	EPI424776	EPI424775	EPI424771	EX	EX/E1(8/17/11)
71	2011814665	A/duck/Vietnam/NCVD-890/2010	2.3.2.1	duck	NGHE AN	2011	2010	EPI424784	EPI424783	EPI424779	EX	EX/E1(8/17/11)
72	2011814666	A/duck/Vietnam/NCVD-891/2010	2.3.2.1	duck	NGHE AN	2011	2010	EPI424888	EPI424887	EPI424883	EX	EX/E1(8/17/11)
73	2011814667	A/chicken/Vietnam/NCVD-709/2011	2.3.2.1	chicken	VINH PHUC	2011	2011	EPI424976	EPI424975	EPI424971	EX	EX/E1(8/17/11)
74	2011814668	A/chicken/Vietnam/NCVD-710/2011	2.3.2.1	chicken	VINH PHUC	2011	2011-02-18	EPI425947	EPI425946	EPI425942	EX	EX/E1(8/17/11)
75	2011814669	A/duck/Vietnam/NCVD-711/2011	2.3.2.1	duck	VINH PHUC	2011	2011-02-18	EPI424816	EPI424815	EPI424811	EX	EX/E1(8/17/11)
76	2011814670	A/duck/Vietnam/NCVD-712/2011	2.3.2.1	duck	HA NOI	2011	2011-02-26	EPI425000	EPI424999	EPI424995	EX	EX/E1(8/17/11)
77	2011814671	A/duck/Vietnam/NCVD-714/2011	2.3.2.1	duck	HA NOI	2011	2011-02-26	EPI425032	EPI425031	EPI425027	EX	EX/E1(8/17/11)
78	2011814672	A/chicken/Vietnam/NCVD-715/2011	2.3.2.1	chicken	QUANG NINH	2011	2011-02-28	EPI424936	EPI424935	EPI424931	EX	EX/E1(8/17/11)
79	2011814673	A/chicken/Vietnam/NCVD-752/2011	2.3.2.1	chicken	BAC KAN	2011	2011-04-04	EPI425344	EPI425343	EPI425339	EX	EX/E1(8/17/11)
80	2011814674	A/chicken/Vietnam/NCVD-753/2011	2.3.2.1	chicken	BAC KAN	2011	2011-04-04	EPI425480	EPI425479	EPI425475	EX	EX/E1(8/17/11)
81	2011814675	A/duck/Vietnam/NCVD-754/2011	2.3.2.1	duck	BAC KAN	2011	2011-04-04	EPI425040	EPI425039	EPI425035	EX	EX/E1(8/17/11)
82	2011814676	A/duck/Vietnam/NCVD-758/2011	2.3.2.1	duck	HA NAM	2011	2011-03-25	EPI425048	EPI425047	EPI425043	EX	EX/E1(8/17/11)
83	2011814677	A/duck/Vietnam/NCVD-759/2011	2.3.2.1	duck	HA NAM	2011	2011-03-25	EPI425056	EPI425055	EPI425051	EX	EX/E1(8/17/11)
84	2011814678	A/duck/Vietnam/NCVD-760/2011	2.3.2.1	duck	HA NAM	2011	2011-03-25	EPI425536	EPI425535	EPI425531	EX	EX/E1(8/17/11)
85	2011814694	A/chicken/Vietnam/NCVD-802/2011	2.3.2.1	chicken	HAI PHONG	2011	2011-03-19	EPI425168	EPI425167	EPI425163	Tissue homogenate	E2(8/24/11)
86	2011814699	A/duck/Vietnam/NCVD-815/2010	2.3.2.1	duck	DAK LAK	2011	2010-11-06	EPI425544	EPI425543	EPI425539	Tissue homogenate	E2(8/24/11)
87	2011814703	A/duck/Vietnam/NCVD-825/2011	2.3.2.1	duck	BINH DINH	2011	2011-03-03	EPI425552	EPI425551	EPI425547	Tissue homogenate	E2(8/24/11)
88	2011814707	A/duck/Vietnam/NCVD-850/2011	2.3.2.1	duck	QUANG TRI	2011	2011-03-12	EPI424768	EPI424767	EPI424763	Tissue homogenate	E1(8/24/11)
89	2011814709	A/chicken/Vietnam/NCVD-854/2011	2.3.2.1	chicken	QUANG TRI	2011	2011-03-17	EPI425568	EPI425567	EPI425563	Tissue homogenate	E1(8/24/11)
90	2011814710	A/chicken/Vietnam/NCVD-857/2011	2.3.2.1	chicken	QUANG TRI	2011	2011-03-17	EPI424354	EPI424353	EPI424349	Tissue homogenate	E1(8/24/11)
91	2011814680	A/chicken/Vietnam/NCVD-775/2011	1.1	chicken	SOC TRANG	2011	2011-02-25	EPI425072	EPI425071	EPI425067	Tissue homogenate	EX/E1(8/17/11)
92	2011814681	A/chicken/Vietnam/NCVD-776/2011	1.1	chicken	SOC TRANG	2011	2011-02-25	EPI425512	EPI425511	EPI425507	Tissue homogenate	E1(8/19/11)
93	2011814682	A/chicken/Vietnam/NCVD-777/2011	1.1	chicken	SOC TRANG	2011	2011-02-25	EPI425080	EPI425079	EPI425075	Tissue homogenate	E2(8/24/11)
94	2011814683	A/chicken/Vietnam/NCVD-778/2011	1.1	chicken	TIEN GIANG	2011	2011	EPI425088	EPI425087	EPI425083	Tissue homogenate	E1(8/19/11)
95	2011814684	A/chicken/Vietnam/NCVD-779/2011	1.1	chicken	TIEN GIANG	2011	2011-04-01	EPI425520	EPI425519	EPI425515	Tissue homogenate	E1(8/19/11)
96	2011814685	A/chicken/Vietnam/NCVD-780/2011	1.1	chicken	LONG AN	2011	2011-04-01	EPI425528	EPI425527	EPI425523	Tissue homogenate	E2(8/24/11)
97	2011814715	A/chicken/Vietnam/NCVD-878/2011	1.1	chicken	VINH LONG	2011	2011	EPI425576	EPI425575	EPI425571	Tissue homogenate	E1(8/24/11)
98	2011814716	A/chicken/Vietnam/NCVD-879/2011	1.1	chicken	VINH LONG	2011	2011	EPI425584	EPI425583	EPI425579	Tissue homogenate	E1(8/24/11)
99	2011814719	A/chicken/Vietnam/NCVD-882/2011	1.1	chicken	VINH LONG	2011	2011	EPI425592	EPI425591	EPI425587	Tissue homogenate	E1(8/24/11)
100	2011814720	A/chicken/Vietnam/NCVD-883/2011	1.1	chicken	VINH LONG	2011	2011	EPI424896	EPI424895	EPI424891	Tissue homogenate	E1(8/24/11)
101	2010729135	A/chicken/Vietnam/NCVD-406/2010	2.3.4.1	chicken	BAC KAN	2010	2010-04-05	EPI284444	EPI350399	EPI350394	EX	EX/E1(6/15/10)
102	2010729134	A/chicken/Vietnam/NCVD-407/2010	2.3.4.1	chicken	BAC KAN	2010	2010-04-05	EPI284445	EPI350406	EPI350402	EX	EX/E1(6/15/10)
103	2012705885	A/chicken/Vietnam/NCVD-1059/2011	2.3.2.1	chicken	THAI BINH	2011	2011-09-08	EPI425827	EPI425826	EPI425822	EX	EX/E1(3/15/12)
104	2012705881	A/duck/Vietnam/NCVD-1048/2011	2.3.2.1	duck	QUANG NGAI	2011	2011-09-07	EPI425560	EPI425559	EPI425555	EX	EX/E1(3/15/12)
105	2012705879	A/duck/Vietnam/NCVD-1044/2011	2.3.2.1	duck	QUANG NGAI	2011	2011-09-07	EPI425811	EPI425810	EPI425806	EX	EX/E1(3/15/12)
106	2012705878	A/duck/Vietnam/NCVD-1042/2011	2.3.2.1	duck	QUANG NGAI	2011	2011-09-07	EPI425803	EPI425802	EPI425798	EX	EX/E1(3/15/12)
107	2012705876	A/chicken/Vietnam/NCVD-1040/2011	2.3.2.1	chicken	QUANG NGAI	2011	2011-09-07	EPI425787	EPI425786	EPI425782	EX	EX/E1(3/15/12)
108	2012705874	A/chicken/Vietnam/NCVD-1038/2011	2.3.2.1	chicken	QUANG NGAI	2011	2011-09-07	EPI425955	EPI425954	EPI425950	EX	EX/E1(3/15/12)
109	2012705871	A/chicken/Vietnam/NCVD-1034/2011	2.3.2.1	chicken	QUANG NGAI	2011	2011-09-07	EPI425779	EPI425778	EPI425774	EX	EX/E1(3/15/12)
110	2012705848	A/duck/Vietnam/NCVD-945/2011	2.3.2.1	duck	QUANG NGAI	2011	2011-03-18	EPI425504	EPI425503	EPI425499	Tissue homogenate	E2(3/8/12)
111	2012705846	A/duck/Vietnam/NCVD-935/2011	2.3.2.1	duck	QUANG TRI	2011	2011-08-04	EPI424912	EPI424911	EPI424907	Tissue homogenate	E2(3/8/12)
112	2012705847	A/duck/Vietnam/NCVD-943/2011	2.3.2.1	duck	QUANG NAM	2011	2011-02-12	EPI424920	EPI424919	EPI424915	Tissue homogenate	E2(3/8/12)
113	2012705850	A/duck/Vietnam/NCVD-947/2011	2.3.2.1	duck	QUANG NGAI	2011	2011-04-06	EPI424696	EPI424695	EPI424691	Tissue homogenate	E2(3/8/12)
114	2012705851	A/duck/Vietnam/NCVD-948/2011	2.3.2.1	duck	QUANG NGAI	2011	2011-04-06	EPI424840	EPI424839	EPI424835	Tissue homogenate	E2(3/2/12)
115	2012705854	A/duck/Vietnam/NCVD-952/2011	2.3.2.1	duck	QUANG NGAI	2011	2011-06-24	EPI425819	EPI425818	EPI425814	Tissue homogenate	E1(3/8/12)
116	2012705859	A/duck/Vietnam/NCVD-1018/2011	2.3.2.1	duck	QUANG TRI	2011	2011-09-06	EPI424856	EPI424855	EPI424851	EX	EX/E1(3/8/12)
117	2012705862	A/duck/Vietnam/NCVD-1022/2011	2.3.2.1	duck	NGHE AN	2011	2011-09-06	EPI424864	EPI424863	EPI424859	EX	EX/E1(3/8/12)
118	2012705864	A/duck/Vietnam/NCVD-1026/2011	2.3.2.1	duck	NGHE AN	2011	2011-09-06	EPI424880	EPI424879	EPI424875	EX	EX/E1(3/8/12)
119	2012705867	A/duck/Vietnam/NCVD-1029/2011	2.3.2.1	duck	QUANG TRI	2011	2011-09-06	EPI425795	EPI425794	EPI425790	EX	EX/E1(3/8/12)
120	2012705838	A/duck/Vietnam/NCVD-920/2011	2.3.2.1	duck	PHU THO	2011	2011-07-15	EPI425496	EPI425495	EPI425491	Tissue homogenate	E2(3/8/12)
121	2012705839	A/chicken/Vietnam/NCVD-921/2011	2.3.2.1	chicken	PHU THO	2011	2011-07-15	EPI424848	EPI424847	EPI424843	Tissue homogenate	E2(3/8/12)
122	2012705863	A/duck/Vietnam/NCVD-1025/2011	2.3.2.1	duck	NGHE AN	2011	2011-09-06	EPI424872	EPI424871	EPI424867	EX	EX/E1(3/8/12)
123	2012705849	A/duck/Vietnam/NCVD-946/2011	2.3.2.1	duck	QUANG NGAI	2011	2011-03-18	EPI424928	EPI424927	EPI424923	Tissue homogenate	E1(3/2/12)
124	2012705844	A/duck/Vietnam/NCVD-931/2011	2.3.2.1	duck	NGHE AN	2011	2011-08-04	EPI424904	EPI424903	EPI424899	Tissue homogenate	E1(3/2/12)
125	2010729002	A/chicken/Vietnam/NCVD-359/2009	1.1	chicken	VINH LONG	2009	2009	EPI284441	EPI350101	EPI350097	EX	EX/E1(3/18/10)
Note: EX, passaged 1-2 times in Egg by NCVD; All viruses in this study were collected from poultry farms except one (*) was from live poultry market.
	**Corresponds to I222T in N2 numbering
	***Corresponds to H274Y in N2 numbering
